# Supplementary material for: Identification of DREB gene family in foxtail millet (Setaria italica) and analysis of its expression pattern in response to abiotic stress
Source: Front Plant Sci. 2025 Apr 28;16:1552120. doi: 10.3389/fpls.2025.1552120 (PMC12066435; doi:10.3389/fpls.2025.1552120)
Supplement: Supplementary file 5 [file Table1.xlsx]

## Sheet: Sheet1
Analysis of physicochemical properties of SiDREBs
Sequence ID	Gene name	Number of Amino Acid	Molecular Weight	Theoretical pI	Instability Index	Aliphatic Index	Grand Average of Hydropathicity	Subcellular Localization	Signal peptide	Transmembrane region
Seita.1G027000	SiDREB1	248	25804.8	5.15	49.69	67.54	-0.269	nucl	0.45	0
Seita.1G027100	SiDREB2	240	25106.2	5.27	53.65	71	-0.283	nucl	0.45	0
Seita.1G044700	SiDREB3	213	23149.1	9.47	71.88	71.08	-0.507	nucl	0.45	0
Seita.1G055900	SiDREB4	199	21259.8	6.42	62.65	59.05	-0.486	nucl	0.45	0
Seita.1G081400	SiDREB5	208	20972.2	6.42	66.31	61.35	-0.261	nucl	0.45	0
Seita.1G174100	SiDREB6	282	29579	9.25	63.09	60.43	-0.393	nucl	0.45	0
Seita.1G174700	SiDREB7	252	27102.3	5	60.43	45.95	-0.667	nucl	0.45	0
Seita.1G187800	SiDREB8	268	27738.2	9.26	66.48	63.17	-0.319	nucl	0.45	0
Seita.1G187900	SiDREB9	276	29079.7	9.12	57.43	66.34	-0.295	chlo	0.45	0
Seita.1G188000	SiDREB10	281	29018.6	9.57	53.93	63.1	-0.347	nucl	0.45	0
Seita.1G196400	SiDREB11	191	20384.6	5.36	54.77	63.14	-0.58	chlo	0.45	0
Seita.1G217000	SiDREB12	289	31062.7	6.53	64.25	62.39	-0.503	nucl	0.45	0
Seita.1G217100	SiDREB13	305	32651.1	8.4	61.04	65.54	-0.351	nucl	0.45	0
Seita.1G232200	SiDREB14	677	71478	5.84	49.61	55.21	-0.568	nucl	0.45	0
Seita.1G248300	SiDREB15	296	30708.3	6	67.34	66.93	-0.277	nucl	0.45	0
Seita.1G257300	SiDREB16	324	34191.2	6.07	54.9	66.23	-0.295	nucl	0.45	0
Seita.1G257600	SiDREB17	295	30658.1	5.93	51.82	66.75	-0.359	nucl	0.45	0
Seita.1G259100	SiDREB18	233	24242.7	5.01	56.37	59.83	-0.477	nucl	0.45	0
Seita.1G259200	SiDREB19	275	27978.8	5.64	71.18	52.58	-0.455	nucl	0.45	0
Seita.1G271000	SiDREB20	364	40044.2	5.39	53.76	65.44	-0.788	nucl	0.45	0
Seita.1G319700	SiDREB21	330	35298.4	6.38	70.67	61.48	-0.415	nucl	0.45	0
Seita.1G323500	SiDREB22	256	27213.7	7.65	61.03	71.84	-0.329	nucl	0.45	0
Seita.1G330800	SiDREB23	238	24648.4	4.64	47.69	61.09	-0.187	nucl	0.45	0
Seita.1G332600	SiDREB24	218	23080.7	5.19	54.6	65.14	-0.329	mito	0.45	0
Seita.1G341100	SiDREB25	367	40370.8	4.76	53.42	60.41	-0.731	cyto	0.45	0
Seita.1G342700	SiDREB26	161	17661.8	6.08	38.22	68.26	-0.306	nucl	0.45	0
Seita.1G351800	SiDREB27	647	67519.8	6.9	36.49	63.37	-0.355	chlo	0.45	0
Seita.2G024300	SiDREB28	303	32160	5.55	48.14	58.84	-0.493	nucl	0.45	0
Seita.2G073100	SiDREB29	300	31774.5	5.81	49.44	70.23	-0.257	nucl	0.45	0
Seita.2G073200	SiDREB30	302	32656.7	8.58	59.77	65.4	-0.462	nucl	0.45	0
Seita.2G077200	SiDREB31	330	36504.5	5.02	50.53	68.76	-0.613	nucl	0.45	0
Seita.2G079900	SiDREB32	328	36283.6	5.59	44.66	63.9	-0.605	nucl	0.45	0
Seita.2G080100	SiDREB33	507	53928.2	8.34	73.28	62.92	-0.461	chlo	0.45	0
Seita.2G091100	SiDREB34	262	26319.2	9.07	63.6	67.06	-0.185	chlo	0.45	0
Seita.2G112200	SiDREB35	132	14785.1	8.01	71.3	48.18	-1.109	nucl	0.45	0
Seita.2G138200	SiDREB36	275	29428.2	5.91	68.12	63.02	-0.634	nucl	0.45	0
Seita.2G138400	SiDREB37	331	35367.9	5.52	66.65	70.48	-0.32	nucl	0.45	0
Seita.2G156100	SiDREB38	293	31439.2	5.69	64.79	66.52	-0.423	nucl	0.45	0
Seita.2G156200	SiDREB39	280	30922	4.82	44.23	82.89	-0.339	nucl	0.45	0
Seita.2G172500	SiDREB40	294	31294.8	6.75	57.93	65.37	-0.444	chlo	0.45	0
Seita.2G188000	SiDREB41	388	41816.4	8.35	51.39	59.33	-0.578	nucl	0.45	0
Seita.2G209900	SiDREB42	396	42571.1	4.7	44.83	56.64	-0.631	chlo	0.45	0
Seita.2G215500	SiDREB43	260	27475.7	6	39.12	56.23	-0.396	chlo	0.45	0
Seita.2G230500	SiDREB44	268	27880.2	9.58	68.96	64.29	-0.341	nucl	0.45	0
Seita.2G269600	SiDREB45	226	24079.8	5.1	60.48	66.33	-0.326	nucl	0.45	0
Seita.2G279800	SiDREB46	232	25036.8	5.01	71.72	60.78	-0.344	nucl	0.45	0
Seita.2G280000	SiDREB47	231	24976.8	5.09	74.75	61.04	-0.313	nucl	0.45	0
Seita.2G280100	SiDREB48	212	22518	4.76	64.93	63.3	-0.256	nucl	0.45	0
Seita.2G280400	SiDREB49	232	24112.9	10.31	66.3	63.45	-0.325	nucl	0.45	0
Seita.2G280700	SiDREB50	226	23558.3	9.8	63.27	64.69	-0.269	chlo	0.45	0
Seita.2G280900	SiDREB51	315	33737.3	6.54	55.02	60.63	-0.47	chlo	0.45	0
Seita.2G364700	SiDREB52	326	36480.3	4.8	48.6	60.8	-0.665	nucl	0.45	0
Seita.2G390000	SiDREB53	243	27087.3	5.76	43.34	65.1	-0.61	nucl	0.45	0
Seita.2G427300	SiDREB54	216	23791.7	6.07	49.25	57.55	-0.572	nucl	0.45	0
Seita.2G430400	SiDREB55	168	18072	5.69	53.5	60.6	-0.692	nucl	0.45	0
Seita.3G021800	SiDREB56	193	20189.8	10.04	61.37	69.53	-0.359	nucl	0.45	0
Seita.3G031600	SiDREB57	469	50696.9	5.94	56.66	59.3	-0.544	chlo	0.45	0
Seita.3G033600	SiDREB58	474	51889.7	7.38	60.78	57.57	-0.715	nucl	0.45	0
Seita.3G065700	SiDREB59	279	30173	6.38	55.05	70.86	-0.374	nucl	0.45	0
Seita.3G139200	SiDREB60	276	29564.9	5.9	58.51	69.13	-0.462	chlo	0.45	0
Seita.3G145700	SiDREB61	381	40419.8	9.78	47.47	68.32	-0.363	nucl	0.45	0
Seita.3G158300	SiDREB62	413	45326.8	8.62	54.49	65.57	-0.538	nucl	0.45	0
Seita.3G165200	SiDREB63	242	24652.6	8.53	56.51	59.21	-0.178	nucl	0.45	0
Seita.3G191900	SiDREB64	248	26237.5	9.55	52.77	70.44	-0.464	chlo	0.45	0
Seita.3G192000	SiDREB65	238	25089.7	5.47	51.02	63.28	-0.471	nucl	0.45	0
Seita.3G237600	SiDREB66	193	19908.3	6.62	51.62	68.55	-0.295	nucl	0.45	0
Seita.3G272600	SiDREB67	255	27348.6	6.45	67.04	58.43	-0.614	nucl	0.45	0
Seita.3G278500	SiDREB68	417	45226.7	5.52	50.52	58.3	-0.569	nucl	0.45	0
Seita.3G291500	SiDREB69	139	14921.8	4.73	55.84	85.83	-0.109	nucl	0.45	0
Seita.4G016400	SiDREB70	269	29137.1	6.26	66.71	51.45	-0.657	nucl	0.45	0
Seita.4G039400	SiDREB71	226	23979.4	6.7	64.37	59.73	-0.592	cyto	0.45	0
Seita.4G039500	SiDREB72	192	20787.1	5.47	86.46	86.46	-0.682	cyto	0.45	0
Seita.4G039600	SiDREB73	191	19946.2	5.15	62.6	65.18	-0.417	chlo	0.45	0
Seita.4G039800	SiDREB74	199	20971.2	4.79	77.63	56.03	-0.473	cyto	0.45	0
Seita.4G041600	SiDREB75	346	37842.2	4.77	48.75	63.5	-0.592	chlo	0.45	0
Seita.4G051200	SiDREB76	179	19295.7	7.98	46.83	71.17	-0.272	mito	0.45	0
Seita.4G060700	SiDREB77	195	19974.3	10.12	47.11	58.82	-0.563	nucl	0.45	0
Seita.4G065700	SiDREB78	304	31956.9	4.91	59.35	73.03	-0.328	chlo	0.45	0
Seita.4G083000	SiDREB79	232	24037.5	4.46	49.73	57.63	-0.163	nucl	0.45	0
Seita.4G092200	SiDREB80	347	36848.2	6.3	66.99	71.41	-0.329	nucl	0.45	0
Seita.4G180800	SiDREB81	253	26326.7	4.75	51.72	77.87	-0.104	nucl	0.45	0
Seita.4G191300	SiDREB82	463	49925	5.81	47.26	56.61	-0.529	nucl	0.45	0
Seita.4G204700	SiDREB83	458	49581.3	8.65	52.21	56.03	-0.58	chlo	0.45	0
Seita.4G206700	SiDREB84	191	20145.1	4.47	63.7	65.81	-0.496	mito	0.45	0
Seita.4G252600	SiDREB85	190	20040.1	5.77	75.99	55.37	-0.641	nucl	0.45	0
Seita.5G015800	SiDREB86	353	37924	4.57	65.28	64.31	-0.434	nucl	0.45	0
Seita.5G022000	SiDREB87	219	23676.5	5.99	52.35	64.89	-0.44	nucl	0.45	0
Seita.5G061200	SiDREB88	259	27160.1	6.45	73.36	64.59	-0.468	nucl	0.45	0
Seita.5G089100	SiDREB89	331	35569	4.85	64.04	69.43	-0.442	chlo	0.45	0
Seita.5G096700	SiDREB90	292	32430.7	9.09	42.54	80.55	-0.461	cyto	0.45	0
Seita.5G104900	SiDREB91	170	18640	5.06	43.86	73.47	-0.165	chlo	0.45	0
Seita.5G105400	SiDREB92	176	19110.4	5.32	56.11	58.92	-0.385	chlo	0.45	0
Seita.5G141600	SiDREB93	236	24970.6	6.39	64.74	57.67	-0.617	nucl	0.45	0
Seita.5G178400	SiDREB94	286	30751.3	4.69	63.93	68.01	-0.371	chlo	0.45	0
Seita.5G250500	SiDREB95	313	33028.3	4.65	68.94	59.71	-0.474	nucl	0.45	0
Seita.5G320400	SiDREB96	239	24609.7	9.83	55.58	64.39	-0.32	nucl	0.45	0
Seita.5G348000	SiDREB97	241	24819	9.27	52.22	59.71	-0.229	chlo	0.45	1
Seita.5G348100	SiDREB98	184	19442.8	8.67	54.32	62.77	-0.505	nucl	0.45	0
Seita.5G356300	SiDREB99	528	57122.1	9	62.09	66.69	-0.574	nucl	0.45	0
Seita.5G394300	SiDREB100	350	36529.2	7.79	54.74	56.86	-0.377	vacu	0.5	0
Seita.5G406200	SiDREB101	194	20219.3	9.5	51	65.21	-0.508	nucl	0.45	0
Seita.5G415800	SiDREB102	698	72864.4	6.43	38.11	65.64	-0.326	nucl	0.45	0
Seita.5G466800	SiDREB103	219	23601.5	5.95	57.94	67.58	-0.472	nucl	0.45	0
Seita.6G023700	SiDREB104	203	20494	9.25	70.66	72.32	-0.137	chlo	0.45	0
Seita.6G023800	SiDREB105	206	20908.6	9.06	69.41	76.99	-0.071	chlo	0.45	0
Seita.6G046300	SiDREB106	189	19998	4.88	77.7	69.95	-0.433	nucl	0.45	0
Seita.6G125200	SiDREB107	194	21004.3	5.46	59.25	65.52	-0.451	nucl	0.45	0
Seita.6G141600	SiDREB108	288	30623.6	5.63	58.09	69.1	-0.399	nucl	0.45	0
Seita.6G164700	SiDREB109	378	41447.9	5.6	51.1	61.56	-0.566	mito	0.45	0
Seita.6G169900	SiDREB110	351	39350.8	9.18	40.65	68.95	-0.676	cyto	0.45	0
Seita.6G171000	SiDREB111	222	23744.2	5.32	65.37	56.44	-0.608	cyto	0.45	0
Seita.6G181700	SiDREB112	277	30014.4	5.42	59	57.65	-0.633	chlo	0.45	0
Seita.6G210200	SiDREB113	186	19780.3	7.04	48.85	76.24	-0.237	nucl	0.45	0
Seita.6G210300	SiDREB114	159	17824.8	6.06	58.59	70.75	-0.695	chlo	0.45	0
Seita.6G210500	SiDREB115	234	24403.8	7.92	46.13	83.68	0.055	chlo	0.45	0
Seita.6G227100	SiDREB116	359	38289.2	11.72	86.08	60.33	-0.621	nucl	0.45	0
Seita.6G235100	SiDREB117	235	25023.1	5.97	68.8	61.7	-0.382	mito	0.45	0
Seita.6G253300	SiDREB118	127	13872.2	7.87	66.47	53.86	-0.925	nucl	0.45	0
Seita.7G036100	SiDREB119	127	14241.8	8.6	62.24	60	-0.903	nucl	0.45	0
Seita.7G080300	SiDREB120	393	41334.7	9.44	69.2	52.95	-0.733	nucl	0.45	0
Seita.7G081300	SiDREB121	277	28615.9	4.45	56.88	51.73	-0.437	chlo	0.45	0
Seita.7G109400	SiDREB122	204	22164.9	5.62	48.37	73.77	-0.351	chlo	0.45	0
Seita.7G186400	SiDREB123	343	36187.5	4.85	63.17	69.24	-0.273	nucl	0.45	0
Seita.7G188500	SiDREB124	301	31115.8	5.13	73.78	51.83	-0.624	nucl	0.45	0
Seita.7G188600	SiDREB125	245	26228.2	4.75	47.79	74.61	-0.343	nucl	0.45	0
Seita.7G188700	SiDREB126	226	23764.1	5.33	57.46	58.19	-0.591	nucl	0.45	0
Seita.7G205100	SiDREB127	199	21028	6.08	62.28	51.86	-0.71	nucl	0.45	0
Seita.7G205200	SiDREB128	225	24331	5.57	61.06	55.69	-0.577	nucl	0.45	0
Seita.7G232100	SiDREB129	205	21234.2	8.66	67.92	71.12	-0.091	chlo	0.45	0
Seita.7G262800	SiDREB130	244	26359.4	9.63	63.98	55.98	-0.806	mito	0.45	1
Seita.7G263000	SiDREB131	467	48896.8	6.47	51.77	55.89	-0.549	nucl	0.45	0
Seita.7G290600	SiDREB132	348	36474.3	6.1	76.39	52.21	-0.652	nucl	0.45	0
Seita.7G322700	SiDREB133	291	31073.6	8.36	49.46	59.83	-0.694	nucl	0.45	0
Seita.8G005700	SiDREB134	415	45957.3	5.01	61.95	56.75	-0.87	nucl	0.45	0
Seita.8G031800	SiDREB135	294	31417	8.67	54.93	59.22	-0.7	nucl	0.45	0
Seita.8G031900	SiDREB136	83	9513.65	6.24	64.78	57.71	-0.707	chlo	0.45	0
Seita.8G046300	SiDREB137	293	29939.9	7.03	60.85	49.32	-0.486	nucl	0.45	0
Seita.8G081600	SiDREB138	196	21041.7	4.84	41.87	81.79	-0.22	cyto	0.45	0
Seita.8G097900	SiDREB139	173	18236.3	9.87	84.72	56.07	-0.505	nucl	0.45	0
Seita.8G098000	SiDREB140	330	34875.8	4.95	61.59	71.33	-0.319	nucl	0.45	0
Seita.8G098100	SiDREB141	269	28368.2	5.98	59.89	68.74	-0.413	nucl	0.45	0
Seita.8G107100	SiDREB142	552	58916.2	6.36	46.39	62.64	-0.463	nucl	0.45	0
Seita.8G173100	SiDREB143	220	23454.5	8.94	59.24	71.18	-0.314	nucl	0.45	0
Seita.8G237900	SiDREB144	221	23567.7	8.52	61.97	70.81	-0.305	nucl	0.45	0
Seita.9G035800	SiDREB145	428	47027.1	6.64	66.7	55.02	-0.654	nucl	0.45	0
Seita.9G038700	SiDREB146	244	25905.6	10.2	65.8	70.08	-0.419	extr	0.45	0
Seita.9G075100	SiDREB147	657	68384.7	6.56	45.52	65.77	-0.347	nucl	0.45	0
Seita.9G170100	SiDREB148	413	43603	4.74	59.83	67.75	-0.471	chlo	0.45	0
Seita.9G238200	SiDREB149	130	13671	7.95	34.62	55.08	-0.812	nucl	0.45	0
Seita.9G268700	SiDREB150	288	30905.2	8.64	54.62	74.83	-0.275	chlo	0.45	0
Seita.9G283000	SiDREB151	102	11459.7	6.4	54.09	50.78	-0.842	mito	0.45	0
Seita.9G320700	SiDREB152	270	29186.9	6.51	72.14	71.85	-0.417	mito	0.45	0
Seita.9G323300	SiDREB153	283	29766	4.88	74.38	59.29	-0.554	nucl	0.45	0
Seita.9G348300	SiDREB154	179	19301.8	6.08	64	65.25	-0.436	nucl	0.45	0
Seita.9G350800	SiDREB155	157	17407.8	9	44.37	70.38	-0.231	cyto	0.45	0
Seita.9G455400	SiDREB156	242	25032.4	5.65	51.98	55.91	-0.35	nucl	0.45	0
Seita.9G482500	SiDREB157	620	66871.2	6.34	54.14	60.82	-0.521	nucl	0.45	0
Seita.9G500100	SiDREB158	244	26220.1	9.09	70.09	58.89	-0.582	chlo	0.45	0
Seita.9G509400	SiDREB159	298	31668.5	7.06	58.3	73.52	-0.33	nucl	0.45	0
Seita.9G516500	SiDREB160	307	32952	4.64	59.28	60.68	-0.552	nucl	0.45	0
Seita.9G516600	SiDREB161	299	31357.4	4.64	50.2	58.36	-0.396	nucl	0.45	0
Seita.9G516700	SiDREB162	326	35143.8	5.75	51.79	55.28	-0.599	nucl	0.45	0
Seita.9G516800	SiDREB163	404	45034.6	9.38	59.19	69.95	-0.593	nucl	0.45	0
Seita.9G520500	SiDREB164	540	57450.6	6.85	57.11	55.85	-0.549	nucl	0.45	0
Seita.9G521500	SiDREB165	321	33663.7	5.93	40.52	71.03	-0.347	mito	0.45	0
Seita.9G565800	SiDREB166	204	21481.9	5.15	46.25	62.99	-0.458	nucl	0.45	0
