# Supplementary material for: Identification of DREB gene family in foxtail millet (Setaria italica) and analysis of its expression pattern in response to abiotic stress
Source: Front Plant Sci. 2025 Apr 28;16:1552120. doi: 10.3389/fpls.2025.1552120 (PMC12066435; doi:10.3389/fpls.2025.1552120)
Supplement: Supplementary file 6 [file Table2.xlsx]

## Sheet: Sheet1
Calculation of Ka/Ks ratio of repetitive gene pairs of SiDREBs
Duplicated Gene Pairs	Ks	Ka		Duplicated Type
SiDREB1/SiDREB2	0.13	0.47	0.27	Tandem duplication
SiDREB8/SiDREB9	0.07	0.08	0.9	Tandem duplication
SiDREB9/SiDREB10	0.24	0.39	0.61	Tandem duplication
SiDREB12/SiDREB13	0.2	0.36	0.56	Tandem duplication
SiDREB18/SiDREB19	0.36	0.67	0.54	Tandem duplication
SiDREB29/SiDREB30	0.24	0.49	0.48	Tandem duplication
SiDREB47/SiDREB48	0.07	0.22	0.32	Tandem duplication
SiDREB71/SiDREB72	0.32	0.61	0.53	Tandem duplication
SiDREB72/SiDREB73	0.26	0.57	0.45	Tandem duplication
SiDREB97/SiDREB98	0.53	0.72	0.74	Tandem duplication
SiDREB104/SiDREB105	0.09	0.29	0.31	Tandem duplication
SiDREB113/SiDREB114	0.36	0.48	0.76	Tandem duplication
SiDREB125/SiDREB126	0.36	0.85	0.42	Tandem duplication
SiDREB135/SiDREB136	0.04	0.09	0.46	Tandem duplication
SiDREB139/SiDREB140	0.51	0.81	0.63	Tandem duplication
SiDREB140/SiDREB141	0.22	0.39	0.57	Tandem duplication
SiDREB160/SiDREB161	0.31	0.47	0.66	Tandem duplication
SiDREB161/SiDREB162	0.48	0.81	0.59	Tandem duplication
SiDREB1/SiDREB81	0.29	0.49	0.59	Segmental duplication
SiDREB23/SiDREB44	0.49	0.76	0.64	Segmental duplication
SiDREB16/SiDREB38	0.59	1.14	0.52	Segmental duplication
SiDREB25/SiDREB72	0.38	0.69	0.56	Segmental duplication
SiDREB26/SiDREB75	0.32	0.77	0.42	Segmental duplication
SiDREB27/SiDREB76	0.13	0.51	0.26	Segmental duplication
SiDREB24/SiDREB79	0.24	0.37	0.64	Segmental duplication
SiDREB22/SiDREB80	0.2	0.46	0.44	Segmental duplication
SiDREB5/SiDREB85	0.16	0.5	0.33	Segmental duplication
SiDREB2/SiDREB93	0.4	0.68	0.59	Segmental duplication
SiDREB25/SiDREB111	0.53	1.01	0.52	Segmental duplication
SiDREB26/SiDREB110	0.58	2.88	0.2	Segmental duplication
SiDREB23/SiDREB112	0.47	0.68	0.69	Segmental duplication
SiDREB7/SiDREB121	0.24	0.44	0.54	Segmental duplication
SiDREB11/SiDREB122	0.28	0.63	0.45	Segmental duplication
SiDREB16/SiDREB123	0.52	0.99	0.52	Segmental duplication
SiDREB20/SiDREB128	0.22	0.59	0.37	Segmental duplication
SiDREB41/SiDREB108	0.25	0.54	0.47	Segmental duplication
SiDREB36/SiDREB118	0.19	0.66	0.28	Segmental duplication
SiDREB28/SiDREB147	0.22	0.5	0.44	Segmental duplication
SiDREB34/SiDREB145	0.23	0.7	0.33	Segmental duplication
