# Supplementary material for: Identification of DREB gene family in foxtail millet (Setaria italica) and analysis of its expression pattern in response to abiotic stress
Source: Front Plant Sci. 2025 Apr 28;16:1552120. doi: 10.3389/fpls.2025.1552120 (PMC12066435; doi:10.3389/fpls.2025.1552120)
Supplement: Supplementary file 7 [file Table3.xlsx]

## Sheet: Sheet1
Analysis of SiDREBs expression levels under saline-alkali stress
ID	B175_0 h	B175_12 h	B175_24 h	JK3_0 h	JK3_12 h	JK3_24 h
SiDREB1	6.71461	1.13665	1.1501	2.23698	2.94445	0.895607
SiDREB2	1.29576	0.218944	0.782679	0.731416	0.252207	0.494011
SiDREB3	0.24973	0.227889	0.256431	0	0	0.0133937
SiDREB4	17.9139	13.882	11.8518	22.4998	13.5982	11.6661
SiDREB5	39.2344	14.3782	33.4469	19.2485	15.7624	29.27
SiDREB6	0.0311514	1.13546	0.311102	0.0620549	0.936345	1.3935
SiDREB7	0	0	0	0	0.0115629	0.0226582
SiDREB8	0	0	0.0978689	0.068502	0.0108094	0
SiDREB9	0.224071	0.0540366	1.03453	0.201387	0.0104973	0.880508
SiDREB10	0.0103334	0	0.118758	0.0435627	0	0.152166
SiDREB11	0	0	0	0	0.0457097	0
SiDREB15	5.04411	13.4468	14.205	11.2608	30.7341	29.8552
SiDREB16	15.5404	7.01709	4.20071	17.1724	18.0823	5.47148
SiDREB17	10.3279	5.23673	8.48305	15.4757	5.07717	7.90697
SiDREB18	0.19603	0	0	0.0465329	0	0.0868564
SiDREB19	18.2283	6.60671	11.763	6.04486	3.16012	1.80902
SiDREB20	13.4792	1.67723	2.98724	4.44538	6.65977	4.11664
SiDREB21	23.3404	22.927	30.6	29.2732	27.7784	27.063
SiDREB22	717.466	268.35	374.155	838.552	352.195	495.857
SiDREB23	1.53378	5.19047	3.38992	3.73731	16.3599	2.43764
SiDREB24	0.989515	0.29629	0.264439	1.2677	2.22743	0.639192
SiDREB25	3.92231	0.599176	1.75878	1.7974	1.56772	1.41168
SiDREB26	47.6208	172.979	63.7316	60.2594	178.955	80.846
SiDREB27	0.251539	1.09243	0.318855	0.203194	2.71001	0.132054
SiDREB28	0	0.0225783	0.0670694	0	0.017949	0.0398737
SiDREB34	1.77828	30.1469	2.52935	1.31136	27.8337	3.70317
SiDREB35	0.312334	1.87876	0.102744	0.298999	1.24536	0.207148
SiDREB36	0.0449293	0.0880726	0.0434074	0	0	0.021708
SiDREB37	0.391148	10.514	1.61146	1.92655	10.8963	2.42303
SiDREB38	0	0.0455436	0.0553067	0	0.0777643	0.0345333
SiDREB39	47.5366	48.673	16.6001	33.0494	49.907	13.8069
SiDREB40	3.14273	2.8516	6.11323	2.12514	2.59555	4.24454
SiDREB41	331.187	307.287	270.971	678.487	490.313	356.399
SiDREB42	1.03763	1.01246	1.64866	1.0523	1.34532	0.887719
SiDREB43	157.379	178.177	122.018	87.9592	200.588	105.148
SiDREB44	25.8961	13.3785	12.7103	13.102	77.1979	27.8197
SiDREB45	1.55518	1.83035	2.37853	4.21086	6.18857	7.62155
SiDREB46	6.50562	1.83967	1.24387	2.78981	16.9907	3.87523
SiDREB47	37.4154	9.30922	13.6496	13.1613	37.6045	14.0811
SiDREB48	12.6085	3.62338	3.40638	3.8401	11.9765	4.84192
SiDREB49	32.1995	10.2141	5.87447	9.85227	24.4697	6.08807
SiDREB52	0.525023	0.283723	0.418566	0.835325	0.493969	0.41901
SiDREB53	3.9196	3.48771	2.87111	2.30492	4.11318	3.04372
SiDREB55	0.0685033	0.02699	0.126443	0.307584	0	0.262065
SiDREB56	0.48224	0.438531	0.498191	1.15783	0.0850912	0.741319
SiDREB57	74.6943	36.9298	59.8717	57.4586	106.072	86.6749
SiDREB58	0.00620004	0	0.00614168	0	0	0
SiDREB59	0	0	0	0.0192239	0	0.00949093
SiDREB60	5.76629	17.2477	7.35883	18.443	16.3661	8.6914
SiDREB62	7.50947	13.9319	2.39235	12.5928	13.3983	4.40097
SiDREB63	0	0.00707347	0.0365406	0	0	0.00692333
SiDREB64	47.7742	36.5799	40.6473	55.5144	89.3325	58.9498
SiDREB65	0.410377	0.212299	0.281001	0.10753	0.173788	0.0642264
SiDREB66	0.846926	0.378144	0.278211	0.570739	0.0799929	0.154865
SiDREB67	0.22753	0.655519	0.436674	0	0.765368	0
SiDREB69	0	0	0.0218593	0.0207005	0.124617	0
SiDREB70	57.2187	23.352	68.0883	42.7372	136.174	117.901
SiDREB71	0.273444	0	0.0254325	0.0510674	0.372488	0.309815
SiDREB73	0	0.0152522	0.111211	0	0.350073	0.0149284
SiDREB74	0	0.152401	0	0	0.219098	0.0942931
SiDREB75	19.2333	34.8969	74.5695	24.3017	26.6227	55.7163
SiDREB77	2.35232	18.1384	7.23487	26.9879	42.6306	25.5379
SiDREB78	0	0	0	0	0.056336	0
SiDREB79	0.0125065	0	0.126125	0	0.125099	0.0123912
SiDREB80	71.8975	141.97	101.913	122.755	251.189	152.568
SiDREB81	0	0	0	0.0228195	0	0.0113668
SiDREB83	0.0258767	0.228865	0.0789979	0	0.240156	0.0377407
SiDREB85	22.2626	17.3701	14.1146	35.0375	25.0675	17.9943
SiDREB86	1.0728	0.907939	0.324939	0.44173	2.03413	0.334726
SiDREB87	1.96987	19.8068	2.87992	3.43875	32.6219	3.71529
SiDREB88	18.6576	21.1657	23.323	17.343	16.7103	11.9178
SiDREB89	77.6634	113.481	65.9001	86.2344	111.338	56.7637
SiDREB93	0.664716	19.652	20.2781	6.71011	10.8347	22.2251
SiDREB94	0.303596	0.483576	0.114711	0.193717	0.172085	0.215158
SiDREB95	0	0.142314	0.204189	0.0553772	0.119349	0
SiDREB96	2.03923	4.23667	8.81727	8.5606	10.3611	10.4605
SiDREB97	85.9829	128.265	78.145	61.0504	134.661	63.9889
SiDREB98	5.66285	7.90414	5.9587	5.51333	6.88815	2.80664
SiDREB99	0.0768837	0.216218	0.536342	0.207353	0.142981	0.428281
SiDREB100	3.26577	14.5878	3.05602	1.65726	13.0365	5.10798
SiDREB101	1.67741	0.150117	0.669783	0.373673	0.340801	0.014806
SiDREB103	0.622571	0.177392	1.48042	1.80864	1.08646	0.314868
SiDREB104	28.4345	27.3994	41.3246	41.4842	77.7751	100.636
SiDREB105	89.8178	85.441	131.245	34.3524	87.7011	82.6225
SiDREB108	101.435	273.043	279.896	179.769	212.013	329.946
SiDREB109	1.51434	1.45761	0.49198	2.5661	1.2473	0.571858
SiDREB112	31.7298	3.1369	10.2938	10.1257	33.8081	10.1524
SiDREB116	1.27635	18.4942	6.47547	3.5611	10.6644	5.36699
SiDREB117	3.85027	0.147932	1.70277	1.26845	0.135943	1.03059
SiDREB120	3.6096	15.9106	10.7771	3.44091	14.9769	9.36496
SiDREB121	0	0.0109641	0	0	0	0.0824823
SiDREB122	0.126224	0.0141253	0.15489	0.0291414	0.223512	0
SiDREB123	0.0430997	0	0.0886246	0	0	0.0185958
SiDREB124	2.47564	3.83884	3.17306	1.30996	2.18209	0.417948
SiDREB125	0.0121455	0	0.17388	0	0	0
SiDREB126	1.9729	7.52326	5.51573	2.10856	12.0662	3.04378
SiDREB127	5.58629	0.354337	0.393436	2.73347	1.90055	0.595377
SiDREB128	57.4186	13.3336	12.2375	23.0973	89.1331	15.9171
SiDREB129	158.268	72.7684	161.738	142.695	176.504	223.935
SiDREB130	35.8057	82.8558	62.7685	68.8871	54.6371	76.9547
SiDREB131	26.5209	26.1713	23.4218	23.2079	32.2205	17.459
SiDREB132	0.402111	11.2005	5.22399	1.68103	9.02367	5.15159
SiDREB133	0.616488	0.363042	0.808126	0.29574	0.588434	0.801779
SiDREB134	0.0987243	1.21813	0.93976	0.696696	2.43246	1.57024
SiDREB135	29.0124	46.8015	41.6126	36.971	40.4583	32.72
SiDREB136	0	0.0362859	0	0	0	0.0380771
SiDREB137	0.37624	32.0066	7.05458	0.879371	22.3275	6.85804
SiDREB138	0.744637	0.920763	0.0293055	0.413052	1.05908	0.130946
SiDREB141	0	0.140028	0	0	0.396353	0
SiDREB143	0.305588	1.19066	0.385525	0.61472	0.826362	0.0925735
SiDREB144	0.632257	0.658356	0.946059	0.0960804	0.130583	0.456481
SiDREB145	19.5955	17.5288	13.8942	13.6587	20.7673	15.9413
SiDREB146	23.2528	39.6055	30.9684	30.2355	34.0326	26.8158
SiDREB147	0.0719666	0.142744	0.0771116	0.0687322	0.370739	0.232416
SiDREB150	0.555225	1.04766	1.68489	4.4182	2.84908	11.7359
SiDREB152	72.8561	46.0961	57.1311	93.6302	119.601	75.6141
SiDREB153	16.9425	10.5512	7.80912	4.77156	16.3878	4.77061
SiDREB154	1.33652	1.20846	5.87294	4.25925	5.03811	8.18153
SiDREB155	0.811048	0	0.211813	0	0.276051	0.275131
SiDREB156	0.22901	0.834276	0.387786	0.266924	0.855547	0.417369
SiDREB158	15.0543	7.22495	1.12273	24.0371	14.1534	2.17388
SiDREB159	6.50305	9.71677	35.0005	19.3858	9.40925	86.4746
SiDREB160	359.007	294.427	329.681	335.931	445.69	456.807
SiDREB161	0.362785	2.06311	0.448968	0.621472	2.25206	0.521668
SiDREB162	2.81099	0.625669	4.31645	1.63812	0.23163	1.89637
SiDREB163	1.63511	13.6929	1.4661	2.69604	6.66554	2.48894
SiDREB164	0	0.0160574	0	0	0.00529344	0.130877
SiDREB166	0	0	0.0895699	0	0.0570814	0

## Sheet: Sheet2
Expression trend analysis of SiDREBs under saline-alkali stress
B175‘up-up'
ID	B175_0 h	B175_12 h	B175_24 h
SiDREB75	-0.909419	-0.0822658	0.991685
SiDREB96	-0.82561	-0.0404659	0.866076
SiDREB154	-0.491455	-0.573372	1.06483
SiDREB159	-0.925606	-0.411245	1.33685
B175‘down-down'
ID	B175_0 h	B175_12 h	B175_24 h
SiDREB3	0.00623639	-0.0193811	0.0131448
SiDREB4	0.301116	-0.0447702	-0.256346
SiDREB7	0	0	0
SiDREB11	0	0	0
SiDREB18	0.172145	-0.0860725	-0.0860725
SiDREB24	0.424492	-0.194211	-0.23028
SiDREB36	-0.0184706	0.039705	-0.0212344
SiDREB38	-0.0473753	0.0175076	0.0298677
SiDREB39	0.476711	0.510088	-0.986799
SiDREB41	0.132088	0.0243666	-0.156455
SiDREB43	0.0621691	0.240173	-0.302343
SiDREB52	0.117366	-0.130798	0.0134316
SiDREB53	0.159513	0.0269269	-0.186439
SiDREB56	0.00899556	-0.0334833	0.0244877
SiDREB58	0.00287677	-0.00575354	0.00287677
SiDREB59	0	0	0
SiDREB63	-0.0208265	-0.0107628	0.0315894
SiDREB64	0.201349	-0.174798	-0.0265507
SiDREB65	0.11891	-0.0993954	-0.0195146
SiDREB66	0.317968	-0.10464	-0.213328
SiDREB67	-0.219381	0.212012	0.00736896
SiDREB69	-0.0104651	-0.0104651	0.0209301
SiDREB71	0.22028	-0.127952	-0.0923282
SiDREB74	-0.0680469	0.136094	-0.0680469
SiDREB78	0	0	0
SiDREB81	0	0	0
SiDREB83	-0.111039	0.149415	-0.0383753
SiDREB85	0.320914	-0.0197716	-0.301142
SiDREB86	0.255129	0.13547	-0.390599
SiDREB89	-0.102557	0.438794	-0.336236
SiDREB94	0.0131176	0.199665	-0.212783
SiDREB97	-0.145097	0.426429	-0.281332
SiDREB98	-0.16033	0.257952	-0.0976218
SiDREB109	0.261746	0.229246	-0.490991
SiDREB121	-0.005261	0.010522	-0.005261
SiDREB124	-0.246979	0.230302	0.0166776
SiDREB131	0.0636056	0.0451404	-0.108746
SiDREB136	-0.017008	0.034016	-0.017008
SiDREB138	0.207785	0.346415	-0.5542
SiDREB141	-0.0630113	0.126023	-0.0630113
SiDREB145	0.206691	0.0541816	-0.260872
SiDREB147	-0.0330779	0.0594426	-0.0263646
SiDREB153	0.553925	-0.0814786	-0.472446
SiDREB160	0.135936	-0.149287	0.0133512
SiDREB164	-0.00763347	0.0152669	-0.00763347
ID	B175_0 h	B175_12 h	B175_24 h
SiDREB1	1.2318	-0.620276	-0.611527
SiDREB16	0.904641	-0.140184	-0.764457
SiDREB20	1.43195	-1.00332	-0.428633
SiDREB46	1.04804	-0.354112	-0.69393
SiDREB47	1.09618	-0.801587	-0.294591
SiDREB48	1.06149	-0.496065	-0.565425
SiDREB49	1.27925	-0.286587	-0.992666
SiDREB112	1.50634	-1.47762	-0.0287191
SiDREB127	1.50779	-0.774381	-0.733413
SiDREB128	1.38958	-0.637413	-0.75217
SiDREB158	1.29453	0.329689	-1.62422
B175‘up-down'
ID	B175_0 h	B175_12 h	B175_24 h
SiDREB26	-0.75072	1.08854	-0.337821
SiDREB34	-1.2774	2.20958	-0.932183
SiDREB37	-1.31922	1.72997	-0.410745
SiDREB62	0.171836	0.983182	-1.15502
SiDREB87	-1.06471	1.74382	-0.679116
SiDREB100	-0.598885	1.2706	-0.671711
SiDREB163	-0.794541	1.68471	-0.890171
ID	B175_0 h	B175_12 h	B175_24 h
SiDREB77	-1.27003	1.24332	0.0267157
SiDREB93	-2.43615	1.19654	1.23962
SiDREB116	-1.60468	1.49378	0.110896
SiDREB132	-1.75727	1.36418	0.39309
SiDREB137	-2.37787	2.20635	0.17153
ID	B175_0 h	B175_12 h	B175_24 h
SiDREB6	-0.465605	0.584587	-0.118982
SiDREB15	-0.862722	0.394473	0.468249
SiDREB23	-0.693776	0.594747	0.0990286
SiDREB27	-0.271953	0.468696	-0.196743
SiDREB35	-0.294488	0.839312	-0.544823
SiDREB60	-0.578797	0.852566	-0.27377
SiDREB80	-0.489758	0.482023	0.00773556
SiDREB108	-0.95834	0.461353	0.496987
SiDREB120	-1.07609	0.799038	0.277048
SiDREB126	-0.883836	0.635606	0.248231
SiDREB130	-0.660288	0.527685	0.132603
SiDREB134	-0.610978	0.40209	0.208888
SiDREB135	-0.392429	0.279103	0.113326
SiDREB143	-0.277402	0.469032	-0.19163
SiDREB146	-0.380653	0.362841	0.0178121
SiDREB156	-0.25101	0.326498	-0.0754878
SiDREB161	-0.418811	0.749349	-0.330539
B175‘down-up'
ID	B175_0 h	B175_12 h	B175_24 h
SiDREB8	-0.0449594	-0.0449594	0.0899187
SiDREB9	-0.172566	-0.388294	0.56086
SiDREB10	-0.0444998	-0.0588551	0.103355
SiDREB21	-0.117302	-0.141992	0.259293
SiDREB28	-0.0421221	-0.00931596	0.0514381
SiDREB40	-0.224905	-0.329973	0.554878
SiDREB42	-0.119923	-0.138447	0.25837
SiDREB45	-0.183584	-0.0361052	0.219689
SiDREB55	-0.00570643	-0.0635321	0.0692385
SiDREB73	-0.0577795	-0.0362998	0.0940793
SiDREB79	-0.0446462	-0.0632803	0.107926
SiDREB88	-0.160146	0.0130864	0.147059
SiDREB95	-0.153133	0.03843	0.114703
SiDREB99	-0.229095	-0.05397	0.283065
SiDREB103	-0.0493761	-0.512925	0.562301
SiDREB104	-0.157428	-0.209121	0.366549
SiDREB105	-0.156967	-0.228229	0.385196
SiDREB122	0.0381544	-0.112995	0.0748404
SiDREB123	-0.000508546	-0.0612477	0.0617563
SiDREB125	-0.0656713	-0.0828806	0.148552
SiDREB133	0.0278914	-0.21775	0.189859
SiDREB144	-0.0922245	-0.0694216	0.161646
SiDREB150	-0.395103	0.00219825	0.392905
SiDREB166	-0.0414427	-0.0414427	0.0828854
ID	B175_0 h	B175_12 h	B175_24 h
SiDREB2	0.42608	-0.487344	0.0612642
SiDREB5	0.537195	-0.850353	0.313158
SiDREB17	0.372482	-0.488487	0.116005
SiDREB19	0.643017	-0.694792	0.0517756
SiDREB22	0.78429	-0.631148	-0.153143
SiDREB25	0.819058	-0.803017	-0.0160412
SiDREB44	0.625197	-0.278231	-0.346966
SiDREB57	0.43708	-0.55976	0.12268
SiDREB70	0.336835	-0.920615	0.58378
SiDREB101	0.633251	-0.585733	-0.0475183
SiDREB117	0.974095	-1.10477	0.130672
SiDREB129	0.359765	-0.750625	0.39086
SiDREB152	0.331506	-0.317605	-0.0139014
SiDREB155	0.478728	-0.378059	-0.100669
SiDREB162	0.249557	-0.979285	0.729728
JK3‘up-down'
ID	JK3_0 h	JK3_12 h	JK3_24 h
SiDREB1	0.162232	0.447234	-0.609466
SiDREB20	-0.13426	0.358153	-0.223893
SiDREB24	-0.0133894	0.495384	-0.481994
SiDREB35	-0.227779	0.561535	-0.333755
SiDREB43	-0.478354	0.701843	-0.223489
SiDREB64	-0.253927	0.422702	-0.168775
SiDREB67	-0.273223	0.546445	-0.273223
SiDREB77	-0.187932	0.452613	-0.264681
SiDREB80	-0.446136	0.580882	-0.134746
SiDREB86	-0.320639	0.75251	-0.431871
SiDREB89	0.0766121	0.441496	-0.518108
SiDREB97	-0.398422	0.73008	-0.331658
SiDREB98	0.16611	0.442447	-0.608558
SiDREB124	0.0806648	0.542706	-0.623371
SiDREB131	-0.0218174	0.434794	-0.412977
SiDREB138	-0.0740066	0.469176	-0.395169
SiDREB141	-0.160433	0.320866	-0.160433
SiDREB143	0.128696	0.305849	-0.434545
SiDREB152	-0.0150609	0.334811	-0.31975
SiDREB161	-0.304509	0.699934	-0.395425
SiDREB163	-0.323119	0.72939	-0.406271
ID	JK3_0 h	JK3_12 h	JK3_24 h
SiDREB3	-0.00621139	-0.00621139	0.0124228
SiDREB7	-0.0166718	0.000537478	0.0161343
SiDREB8	0.0589136	-0.0215653	-0.0373483
SiDREB10	-0.0266324	-0.0887541	0.115387
SiDREB11	-0.0216276	0.0432552	-0.0216276
SiDREB18	0.00405698	-0.0622045	0.0581475
SiDREB21	0.0608092	-0.0122561	-0.0485532
SiDREB25	0.112295	-0.0109399	-0.101355
SiDREB28	-0.0274404	-0.0017028	0.0291432
SiDREB36	-0.0104651	-0.0104651	0.0209301
SiDREB38	-0.0526626	0.0556945	-0.00303188
SiDREB42	-0.0241284	0.168429	-0.1443
SiDREB45	-0.396898	0.0673331	0.329565
SiDREB52	0.222502	-0.0740981	-0.148404
SiDREB53	-0.306884	0.322636	-0.0157514
SiDREB55	0.146338	-0.241025	0.0946871
SiDREB58	0	0	0
SiDREB59	0.013794	-0.0133601	-0.000433901
SiDREB63	-0.00335456	-0.00335456	0.00670912
SiDREB65	-0.00833827	0.0751363	-0.066798
SiDREB69	-0.0366531	0.103289	-0.066636
SiDREB71	-0.234107	0.15041	0.0836968
SiDREB73	-0.15148	0.28148	-0.13
SiDREB74	-0.138437	0.147261	-0.00882422
SiDREB78	-0.0262033	0.0524066	-0.0262033
SiDREB79	-0.0623781	0.107547	-0.0451688
SiDREB81	0.0166098	-0.0161964	-0.000413384
SiDREB83	-0.121382	0.188958	-0.0675757
SiDREB88	0.185504	0.134839	-0.320343
SiDREB94	0.00055893	-0.0262713	0.0257124
SiDREB95	-0.00257468	0.0823924	-0.0798177
SiDREB96	-0.170119	0.0787378	0.0913809
SiDREB99	-0.0546567	-0.133257	0.187914
SiDREB101	0.157325	0.122252	-0.279577
SiDREB121	-0.0379002	-0.0379002	0.0758003
SiDREB122	-0.0697059	0.180655	-0.110949
SiDREB123	-0.00905135	-0.00905135	0.0181027
SiDREB125	0	0	0
SiDREB129	-0.317113	-0.0122717	0.329385
SiDREB130	0.0571207	-0.271859	0.214738
SiDREB133	-0.256226	0.036919	0.219307
SiDREB135	0.014847	0.1416	-0.156446
SiDREB136	-0.0179355	-0.0179355	0.035871
SiDREB144	-0.151705	-0.106353	0.258058
SiDREB145	-0.259696	0.31066	-0.0509637
SiDREB146	0.00056585	0.166117	-0.166683
SiDREB147	-0.187902	0.171064	0.016838
SiDREB155	-0.234042	0.117586	0.116455
SiDREB156	-0.237401	0.313379	-0.0759779
SiDREB160	-0.283036	0.123785	0.159251
SiDREB164	-0.0615981	-0.0544026	0.116001
SiDREB166	-0.0266585	0.0533169	-0.0266585
ID	JK3_0 h	JK3_12 h	JK3_24 h
SiDREB6	-0.679645	0.18665	0.492995
SiDREB15	-0.901127	0.470826	0.430301
SiDREB57	-0.485942	0.387143	0.0987988
SiDREB70	-1.03064	0.618442	0.412196
SiDREB104	-0.716413	0.174405	0.542007
SiDREB105	-0.856416	0.470742	0.385674
SiDREB116	-0.611968	0.742673	-0.130704
SiDREB120	-1.02327	0.823772	0.199496
SiDREB132	-1.03363	0.868982	0.164651
SiDREB134	-0.538282	0.477781	0.0605002
ID	JK3_0 h	JK3_12 h	JK3_24 h
SiDREB23	-0.470439	1.40328	-0.932843
SiDREB26	-0.657544	0.897098	-0.239554
SiDREB27	-0.51234	1.11244	-0.600103
SiDREB37	-0.749607	1.27338	-0.523768
SiDREB46	-0.87007	1.37694	-0.506866
SiDREB47	-0.512545	0.934282	-0.421736
SiDREB48	-0.564741	0.858026	-0.293285
SiDREB49	-0.205443	1.0254	-0.819953
SiDREB112	-0.549617	1.09587	-0.54625
SiDREB126	-0.816876	1.25442	-0.437543
SiDREB128	-0.464274	1.43893	-0.974654
SiDREB153	-0.530233	1.06072	-0.530483
ID	JK3_0 h	JK3_12 h	JK3_24 h
SiDREB34	-1.55542	2.08577	-0.530351
SiDREB44	-1.16747	1.30376	-0.136297
SiDREB87	-1.00271	1.91839	-0.915684
SiDREB100	-1.20076	1.20061	0.000146389
SiDREB137	-1.89939	1.73458	0.16481
JK3‘down-up'
ID	JK3_0 h	JK3_12 h	JK3_24 h
SiDREB5	-0.102461	-0.375117	0.477577
SiDREB9	-0.132461	-0.382342	0.514803
SiDREB40	-0.316541	-0.114004	0.430545
SiDREB75	-0.430374	-0.303756	0.73413
SiDREB93	-0.736378	-0.118121	0.854498
SiDREB108	-0.369748	-0.132953	0.502701
SiDREB150	-0.246601	-0.739878	0.986479
SiDREB154	-0.334434	-0.135152	0.469586
SiDREB159	-0.377182	-1.34693	1.72411
ID	JK3_0 h	JK3_12 h	JK3_24 h
SiDREB2	0.226599	-0.240772	0.0141733
SiDREB4	0.526197	-0.160693	-0.365503
SiDREB17	0.77543	-0.663505	-0.111925
SiDREB22	0.668648	-0.580507	-0.0881411
SiDREB56	0.433926	-0.558074	0.124147
SiDREB66	0.328147	-0.212504	-0.115643
SiDREB117	0.385563	-0.611895	0.226332
SiDREB162	0.321275	-0.777167	0.455892
JK3‘down-down'
#ID	JK3_0 h	JK3_12 h	JK3_24 h
SiDREB16	0.473054	0.543549	-1.0166
SiDREB19	0.69552	-0.0644964	-0.631023
SiDREB39	0.207027	0.787279	-0.994306
SiDREB41	0.464905	-0.00289891	-0.462006
SiDREB60	0.389173	0.226188	-0.61536
SiDREB62	0.416187	0.499191	-0.915378
SiDREB85	0.463738	-0.00350097	-0.460237
SiDREB103	0.508104	0.0787863	-0.58689
SiDREB109	0.616004	-0.0503026	-0.565701
SiDREB127	0.530188	0.166403	-0.696591
SiDREB158	1.23472	0.510257	-1.74497

## Sheet: Sheet3
Differential expression analysis of SiDREBs under saline-alkali stress
B12-VS-B0			B24-VS-B12			J12-VS-J0			J24-VS-J12
ID	log2FC	Regulation	ID	log2FC	Regulation	ID	log2FC	Regulation	ID	log2FC	Regulation
SiDREB1	-3.24008	Down	SiDREB5	1.74115	Up	SiDREB4	-1.2982	Down	SiDREB5	1.4042	Up
SiDREB2	-3.2154	Down	SiDREB9	4.71464	Up	SiDREB6	3.36938	Up	SiDREB9	6.79195	Up
SiDREB4	-1.03079	Down	SiDREB17	1.21225	Up	SiDREB9	-4.71974	Down	SiDREB16	-1.2211	Down
SiDREB5	-2.11135	Down	SiDREB19	1.36711	Up	SiDREB17	-2.15981	Down	SiDREB17	1.13745	Up
SiDREB6	4.56064	Up	SiDREB25	2.09498	Up	SiDREB22	-1.81454	Down	SiDREB22	1.00647	Up
SiDREB16	-1.80868	Down	SiDREB34	-3.10317	Down	SiDREB26	1.01173	Up	SiDREB23	-2.24453	Down
SiDREB17	-1.65382	Down	SiDREB35	-3.74526	Down	SiDREB27	3.20802	Up	SiDREB27	-3.86444	Down
SiDREB19	-2.13947	Down	SiDREB37	-2.22265	Down	SiDREB34	3.84933	Up	SiDREB34	-2.41667	Down
SiDREB20	-3.70499	Down	SiDREB40	1.5849	Up	SiDREB37	1.93096	Up	SiDREB37	-1.66094	Down
SiDREB22	-2.0713	Down	SiDREB42	1.20179	Up	SiDREB41	-1.02819	Down	SiDREB39	-1.35205	Down
SiDREB24	-2.44003	Down	SiDREB57	1.19722	Up	SiDREB44	1.99356	Up	SiDREB40	1.21941	Up
SiDREB25	-3.39714	Down	SiDREB62	-2.00678	Down	SiDREB46	2.04111	Up	SiDREB46	-1.59895	Down
SiDREB26	1.20523	Up	SiDREB70	2.04402	Up	SiDREB55	-5.98733	Down	SiDREB49	-1.50195	Down
SiDREB34	3.43177	Up	SiDREB75	1.55433	Up	SiDREB56	-4.3226	Down	SiDREB55	5.66044	Up
SiDREB37	4.05173	Up	SiDREB87	-2.29673	Down	SiDREB66	-3.36966	Down	SiDREB56	3.64269	Up
SiDREB46	-2.51118	Down	SiDREB96	1.55141	Up	SiDREB67	5.9512	Up	SiDREB62	-1.10491	Down
SiDREB47	-2.70812	Down	SiDREB100	-1.78876	Down	SiDREB83	5.52363	Up	SiDREB67	-5.99104	Down
SiDREB48	-2.47898	Down	SiDREB104	1.07992	Up	SiDREB85	-1.04315	Down	SiDREB75	1.57018	Up
SiDREB49	-2.35772	Down	SiDREB105	1.10877	Up	SiDREB87	2.68457	Up	SiDREB86	-2.10119	Down
SiDREB57	-1.69173	Down	SiDREB112	2.30612	Up	SiDREB100	2.41691	Up	SiDREB87	-2.62467	Down
SiDREB64	-1.05692	Down	SiDREB117	4.00786	Up	SiDREB109	-1.59463	Down	SiDREB93	1.53882	Up
SiDREB70	-1.97811	Down	SiDREB129	1.64857	Up	SiDREB112	1.18395	Up	SiDREB99	2.08616	Up
SiDREB71	-5.95696	Down	SiDREB133	1.62971	Up	SiDREB117	-3.79937	Down	SiDREB108	1.15045	Up
SiDREB77	2.28254	Up	SiDREB137	-1.7318	Down	SiDREB120	1.56785	Up	SiDREB117	3.42458	Up
SiDREB85	-1.00727	Down	SiDREB154	2.7854	Up	SiDREB126	1.97299	Up	SiDREB124	-1.88137	Down
SiDREB87	2.6429	Up	SiDREB158	-2.10138	Down	SiDREB128	1.3763	Up	SiDREB126	-1.4809	Down
SiDREB93	4.17008	Up	SiDREB159	2.35314	Up	SiDREB132	1.87513	Up	SiDREB128	-1.97208	Down
SiDREB100	1.48614	Up	SiDREB161	-1.67424	Down	SiDREB134	1.2565	Up	SiDREB137	-1.21209	Down
SiDREB101	-4.15429	Down	SiDREB162	3.31031	Up	SiDREB137	4.12156	Up	SiDREB141	-5.5174	Down
SiDREB112	-4.03411	Down	SiDREB163	-2.713	Down	SiDREB141	5.47927	Up	SiDREB143	-2.64621	Down
SiDREB116	3.20868	Up				SiDREB153	1.21325	Up	SiDREB150	2.544	Up
SiDREB117	-5.31933	Down				SiDREB158	-1.33134	Down	SiDREB153	-1.28136	Down
SiDREB120	1.4875	Up				SiDREB159	-1.5817	Down	SiDREB154	1.21435	Up
SiDREB126	1.24723	Up				SiDREB162	-3.38296	Down	SiDREB158	-2.20151	Down
SiDREB127	-4.6879	Down							SiDREB159	3.73354	Up
SiDREB128	-2.79964	Down							SiDREB161	-1.59926	Down
SiDREB129	-1.80072	Down							SiDREB162	3.54322	Up
SiDREB132	4.11472	Up							SiDREB164	4.99783	Up
SiDREB134	2.9278	Up
SiDREB137	5.74463	Up
SiDREB152	-1.34967	Down
SiDREB153	-1.35093	Down
SiDREB155	-6.93156	Down
SiDREB158	-1.71964	Down
SiDREB161	1.82809	Up
SiDREB162	-2.85473	Down
SiDREB163	2.40129	Up
