# Supplementary material for: Identification of DREB gene family in foxtail millet (Setaria italica) and analysis of its expression pattern in response to abiotic stress
Source: Front Plant Sci. 2025 Apr 28;16:1552120. doi: 10.3389/fpls.2025.1552120 (PMC12066435; doi:10.3389/fpls.2025.1552120)
Supplement: Supplementary file 8 [file Table4.xlsx]

## Sheet: Sheet1
Analysis of SiDREBs expression levels under herbicide stress
ID	GCK	GT	LCK	LT
SiDREB48	19.0559	16.4609	22.4433	8.64789
SiDREB49	3.89982	3.53747	12.387	2.37072
SiDREB128	6.91873	0.889881	5.68878	0.17463
SiDREB47	13.0331	9.07302	14.064	9.0879
SiDREB70	2.85331	0.289681	3.23181	0.247221
SiDREB5	20.5944	20.4475	23.0844	20.1264
SiDREB17	3.90706	4.85742	6.21788	3.26799
SiDREB127	0.665079	1.1377	3.34072	0.437875
SiDREB130	43.6338	38.2293	37.8015	35.4041
SiDREB62	8.54576	7.42109	8.86959	6.48867
SiDREB153	2.94322	2.86297	3.7548	1.51322
SiDREB23	0.71768	0.892931	2.48043	0.554438
SiDREB35	2.38676	1.1967	2.14764	0.689364
SiDREB86	1.12943	1.93298	2.16437	0.838294
SiDREB27	0.950867	1.87871	1.39798	0.0878527
SiDREB1	2.97506	2.35887	4.1357	2.92699
SiDREB100	0.357009	0.382978	1.41964	0.306358
SiDREB120	2.04459	3.59723	2.74237	1.64078
SiDREB20	0.515818	0.0639813	0.966507	0
SiDREB112	0.826845	0	1.0866	0.131937
SiDREB159	1.98848	2.32439	2.10071	1.33387
SiDREB44	6.17163	0.0681877	0.805504	0.27659
SiDREB56	0.494558	1.11487	0.798514	0.316438
SiDREB24	0.431414	0.185599	0.462697	0
SiDREB85	4.82594	7.51207	6.16129	5.77375
SiDREB138	0.528808	0.489609	0.429607	0.0541247
SiDREB132	0.45049	0.424922	1.73541	1.51693
SiDREB77	15.3373	9.927	29.1338	28.9202
SiDREB7	0.0555687	0.180704	0.211406	0
SiDREB58	0.0620133	0.153876	0.263711	0.0797807
SiDREB15	2.94281	0.617255	1.01789	0.860306
SiDREB101	0	0.0573443	0.141329	0
SiDREB154	0.54975	0	0.230769	0.104005
SiDREB67	0.168117	0	0.125317	0
SiDREB155	0.426507	0.551595	0.112466	0
SiDREB161	0.27294	0.261357	0.16922	0.112991
SiDREB46	1.65301	0.0828747	0.055232	0
SiDREB98	2.61514	1.31806	2.14853	2.10095
SiDREB6	0.121011	0	0.179517	0.140059
SiDREB66	0.205831	0	0	0
SiDREB71	0.133086	0	0	0
SiDREB147	0.11763	0	0	0
SiDREB123	0.068293	0	0	0
SiDREB141	0.0632533	0	0	0
SiDREB103	0	0	0.138058	0.141561
SiDREB45	0.718125	0.368715	0.620935	0.629242
SiDREB25	0.198045	0	0.109596	0.134461
SiDREB4	3.83127	4.37427	3.71844	3.7455
SiDREB34	2.96792	4.25853	2.58555	2.61398
SiDREB3	1.58412	1.76878	1.41638	1.45763
SiDREB99	0	0	0.161797	0.207682
SiDREB52	0.578124	0.209376	0.134699	0.223519
SiDREB53	1.9052	2.12357	2.78021	2.87211
SiDREB162	1.52968	0.47619	0.736083	0.834185
SiDREB95	0.091203	0	0	0.114128
SiDREB105	29.5738	5.101	4.96464	5.08883
SiDREB42	0.575638	0.450302	0.433708	0.627515
SiDREB137	1.30757	0.628105	1.65307	1.89801
SiDREB144	0.849007	0.706072	0.135672	0.409799
SiDREB87	2.1531	1.47461	1.30777	1.62472
SiDREB117	0.720016	0.836684	0.776433	1.10313
SiDREB65	0.452845	0.183575	0.239318	0.587386
SiDREB2	1.90914	1.06963	1.35372	1.71647
SiDREB40	1.17504	0.543566	0.380855	0.787607
SiDREB60	1.95476	1.09945	1.84672	2.26724
SiDREB96	0.929554	0.466564	0.152726	0.619247
SiDREB143	3.58079	1.177	0.280675	0.748556
SiDREB37	2.99919	1.19171	0.782048	1.33989
SiDREB150	1.71385	0.713315	0.699426	1.27797
SiDREB57	21.5904	6.13036	3.77639	4.42191
SiDREB93	0.810491	0	0	0.877834
SiDREB163	0.55194	0.259041	0.472507	1.43045
SiDREB109	0.530066	0.297248	0.182059	1.88627
SiDREB19	4.05118	1.98212	1.85983	3.65046
SiDREB21	8.2993	6.26966	6.11646	8.00592
SiDREB145	6.90252	5.21254	4.22219	6.38327
SiDREB124	3.85637	0.709846	0.735111	3.24481
SiDREB116	2.96132	1.49194	1.18562	3.7627
SiDREB158	13.9595	10.5459	10.3098	13.0874
SiDREB88	11.9935	11.1808	11.6949	14.4853
SiDREB104	39.8476	6.39836	9.31614	12.1205
SiDREB97	62.5104	25.4129	34.3333	37.7114
SiDREB126	4.03864	0.486457	0.84572	4.34278
SiDREB80	13.9197	4.98544	4.63135	8.23808
SiDREB135	17.6612	14.943	15.8982	20.452
SiDREB108	63.9478	39.0713	30.0489	34.8409
SiDREB64	19.7176	5.14131	6.25158	11.31
SiDREB146	12.7853	9.2874	8.15993	13.9974
SiDREB131	12.6365	5.82315	5.70334	11.6586
SiDREB152	65.2838	5.11208	5.94882	12.6719
SiDREB16	12.7271	3.92608	7.00927	14.1015
SiDREB75	16.6279	7.16245	11.0244	19.811
SiDREB26	35.7486	26.7377	27.5939	36.8384
SiDREB94	17.6481	10.926	45.2173	55.0411
SiDREB129	75.3539	20.2969	19.99	31.438
SiDREB43	45.8615	19.7471	24.2951	37.2643
SiDREB89	126.757	82.7356	75.7217	91.1653
SiDREB39	51.2041	29.5655	33.7741	49.39
SiDREB22	149.662	107.444	82.7457	113.216
SiDREB160	396.866	194.768	221.974	262.464
SiDREB41	189.104	96.2508	89.3652	150.817

## Sheet: Sheet2
Differential expression analysis of SiDREBs under herbicide stress
Differentially expressed genes of GA2 under herbicide stress			Differentially expressed genes of LG31 under herbicide stress
id	Log2FC	Regulation	id	Log2FC	Regulation
SiDREB128	-2.95882	Down	SiDREB48	-1.37586	Down
SiDREB70	-3.3001	Down	SiDREB49	-2.38543	Down
SiDREB20	-3.01114	Down	SiDREB128	-5.02575	Down
SiDREB44	-6.5	Down	SiDREB70	-3.70847	Down
SiDREB56	1.17266	Up	SiDREB127	-2.93157	Down
SiDREB24	-1.21689	Down	SiDREB153	-1.31111	Down
SiDREB7	1.70128	Up	SiDREB23	-2.16149	Down
SiDREB58	1.31112	Up	SiDREB35	-1.63941	Down
SiDREB15	-2.25325	Down	SiDREB86	-1.36842	Down
SiDREB46	-4.31802	Down	SiDREB27	-3.99211	Down
SiDREB52	-1.46528	Down	SiDREB100	-2.21224	Down
SiDREB162	-1.68362	Down	SiDREB112	-3.0419	Down
SiDREB105	-2.53547	Down	SiDREB44	-1.54214	Down
SiDREB137	-1.05781	Down	SiDREB56	-1.3354	Down
SiDREB65	-1.30265	Down	SiDREB138	-2.98866	Down
SiDREB40	-1.11218	Down	SiDREB58	-1.72485	Down
SiDREB143	-1.60517	Down	SiDREB15	-0.242663	Down
SiDREB37	-1.33154	Down	SiDREB154	-1.14979	Down
SiDREB150	-1.26463	Down	SiDREB161	-0.582689	Down
SiDREB57	-1.81635	Down	SiDREB98	-0.0323079	Down
SiDREB163	-1.09133	Down	SiDREB6	-0.358087	Down
SiDREB19	-1.0313	Down	SiDREB144	1.5948	Up
SiDREB124	-2.44166	Down	SiDREB65	1.29538	Up
SiDREB104	-2.63872	Down	SiDREB40	1.04823	Up
SiDREB97	-1.29854	Down	SiDREB143	1.41521	Up
SiDREB126	-3.05348	Down	SiDREB163	1.59806	Up
SiDREB80	-1.48134	Down	SiDREB109	3.37306	Up
SiDREB64	-1.93928	Down	SiDREB124	2.1421	Up
SiDREB131	-1.11772	Down	SiDREB116	1.66613	Up
SiDREB152	-3.67474	Down	SiDREB126	2.36037	Up
SiDREB16	-1.69675	Down	SiDREB131	1.03152	Up
SiDREB75	-1.21508	Down	SiDREB152	1.09096	Up
SiDREB129	-1.89242	Down	SiDREB16	1.00851	Up
SiDREB43	-1.21564	Down
SiDREB160	-1.0269	Down
