# Supplementary material for: Identification of DREB gene family in foxtail millet (Setaria italica) and analysis of its expression pattern in response to abiotic stress
Source: Front Plant Sci. 2025 Apr 28;16:1552120. doi: 10.3389/fpls.2025.1552120 (PMC12066435; doi:10.3389/fpls.2025.1552120)
Supplement: Supplementary file 9 [file Table5.xlsx]

## Sheet: Sheet1
Analysis of SiDREBs expression levels under drought stress
ID	Yu1-CK	Yu1-DT	AN04-CK	AN04-DT
SiDREB26	54.7055	55.3225	63.0342	52.7619
SiDREB67	47.2635	20.2528	21.834	22.0008
SiDREB89	116.66	92.2526	103.68	142.945
SiDREB94	22.0235	16.2356	16.9586	36.0296
SiDREB97	53.9834	48.4996	61.0907	56.4014
SiDREB83	8.44881	3.41298	3.62609	4.69949
SiDREB162	9.67226	5.54942	9.34935	8.0506
SiDREB58	9.67169	6.0252	6.32162	7.93501
SiDREB153	18.9993	15.3889	17.8807	18.449
SiDREB3	9.42247	6.42741	7.02085	9.70429
SiDREB105	17.4319	14.7484	23.2245	35.6143
SiDREB28	7.4497	5.55712	3.56743	4.02309
SiDREB159	3.46577	1.75309	5.10616	5.51478
SiDREB55	2.11713	0.422013	0.818127	0.341735
SiDREB95	2.6454	0.980189	1.21728	2.15213
SiDREB145	15.5276	13.9201	17.785	18.858
SiDREB14	2.23155	0.647223	2.06696	2.79526
SiDREB87	10.3166	8.75949	8.84684	8.64676
SiDREB82	2.73098	1.19185	1.69151	1.56969
SiDREB75	26.5622	25.4342	25.2301	29.1069
SiDREB86	3.47294	2.34724	2.97048	2.71527
SiDREB163	1.89222	0.800464	1.82958	1.71881
SiDREB35	2.70365	1.86344	1.86855	1.49603
SiDREB64	18.7331	18.0205	21.0955	25.663
SiDREB56	1.38608	0.770459	1.03563	0.809426
SiDREB134	1.48728	0.874802	1.4531	1.09788
SiDREB118	0.502201	0	0.08243	0
SiDREB2	1.85949	1.35954	1.91107	1.80812
SiDREB142	0.613084	0.127898	0.374405	0.648562
SiDREB165	1.04442	0.579082	0.198759	0.290701
SiDREB138	1.56383	1.10404	0.525981	0.897003
SiDREB4	3.03315	2.64815	2.9226	2.82728
SiDREB161	0.582478	0.209955	0.449841	0.219643
SiDREB122	1.14543	0.773757	1.79892	1.40475
SiDREB65	1.31349	0.968589	0.895162	1.12403
SiDREB24	0.863196	0.535074	1.34157	0.727464
SiDREB36	0.316567	0	0	0
SiDREB164	0.726439	0.489287	0.286512	0.313882
SiDREB102	0.389012	0.180452	0.839693	0.526324
SiDREB121	0.234231	0.0886253	0.0702317	0
SiDREB62	3.89048	3.7632	1.66591	2.32695
SiDREB157	3.1686	3.06788	1.9603	3.75053
SiDREB147	0.161101	0.069012	0.065789	0
SiDREB54	0.0784883	0	0.0728387	0.0799863
SiDREB66	0.403365	0.326145	0.379167	0
SiDREB57	5.81917	5.76542	5.88277	9.20439
SiDREB25	0.23732	0.190625	0.556052	0.0911427
SiDREB119	0	0	0.307786	0
SiDREB73	0	0	0	0.0972457
SiDREB20	0	0	0	0.269931
SiDREB136	0	0	1.11662	5.16535
SiDREB76	0.751324	0.768251	0.292939	1.09535
SiDREB125	0.099751	0.123289	0.0648567	0.113214
SiDREB79	0.0874517	0.112081	0.191511	0.106535
SiDREB117	0.424136	0.473142	0.58567	0.86578
SiDREB70	0.44727	0.500635	0.496805	0.711743
SiDREB150	0.152889	0.212311	0	0.518735
SiDREB141	0.0847283	0.149656	0.111486	0.080583
SiDREB6	0.490227	0.562189	0.591008	0.0847443
SiDREB42	1.40329	1.48319	1.5748	1.40011
SiDREB127	0.752511	0.844491	0.25028	1.48603
SiDREB103	0	0.0921063	0.382647	0
SiDREB81	0.134831	0.32544	0.205687	0.26912
SiDREB18	0.083036	0.289607	0.125074	0.248067
SiDREB52	0.28091	0.54151	0	0.103907
SiDREB99	0.247899	0.508504	0.057928	0.0604913
SiDREB34	6.40634	6.69279	4.91152	5.85769
SiDREB98	2.17233	2.48294	2.5216	2.3535
SiDREB46	0.230525	0.550257	0.0567717	0.551797
SiDREB156	0.671235	0.993841	0.602155	0.480589
SiDREB11	0	0.336846	0.139412	0.062128
SiDREB27	0.634562	0.976513	0.773203	1.57345
SiDREB1	2.47074	2.81444	3.37241	2.82295
SiDREB53	3.04926	3.39691	2.72041	2.8193
SiDREB47	1.68275	2.08407	1.53762	4.203
SiDREB40	1.54651	1.96074	1.87163	3.50081
SiDREB112	0.134846	0.607693	0.60909	0.625571
SiDREB45	0.589624	1.08805	1.62088	0.928643
SiDREB100	0.634847	1.17567	0.67275	0.564667
SiDREB49	0.473589	1.1488	0.930956	1.10822
SiDREB133	0	0.738675	0	0
SiDREB144	0.575048	1.42376	0.933045	0.93472
SiDREB48	1.50169	2.4391	2.40993	4.81831
SiDREB17	0.858857	1.88112	0.96609	1.23304
SiDREB137	0.730672	1.76047	1.96087	1.45895
SiDREB37	0.649827	1.71503	0.4281	1.56489
SiDREB109	0.225194	1.35495	0.0788003	0.424648
SiDREB104	19.2887	20.4705	29.7314	38.1318
SiDREB85	5.26818	6.4759	4.84461	7.10689
SiDREB154	0	1.23785	0.0554777	0.309865
SiDREB23	0.682354	1.9218	0	3.75167
SiDREB5	12.1048	13.3836	14.3306	12.82
SiDREB120	0.358394	1.64523	0.25048	0
SiDREB93	0.064688	1.42044	0.28618	0.530016
SiDREB126	9.99065	11.4337	10.7576	11.9254
SiDREB158	0.858415	2.38438	2.14281	1.38917
SiDREB146	16.6737	18.2074	12.6725	16.0986
SiDREB96	2.08503	3.6645	5.99234	3.42667
SiDREB60	1.45669	3.12759	2.36246	2.81192
SiDREB128	1.63962	3.41421	7.16704	3.59356
SiDREB88	15.539	17.6019	15.7329	15.8196
SiDREB19	8.34801	10.4344	12.271	12.4535
SiDREB152	10.2605	12.4125	16.4597	11.6733
SiDREB15	1.21637	3.38611	2.44602	2.67278
SiDREB21	16.5727	19.1895	18.0264	16.9005
SiDREB16	3.82059	6.49692	9.20814	8.34853
SiDREB143	2.13682	5.5561	2.74052	3.30384
SiDREB132	0.749719	4.27624	0.552755	1.28882
SiDREB124	5.29481	9.48485	8.04145	8.873
SiDREB77	9.08402	13.2868	8.0492	12.434
SiDREB130	16.2577	21.0148	16.3329	12.262
SiDREB135	23.6497	28.7218	15.0146	12.2626
SiDREB44	4.76781	9.89261	8.29302	6.12757
SiDREB116	10.305	16.4924	2.667	23.1615
SiDREB39	13.4877	19.8539	17.4023	16.3913
SiDREB80	14.0921	22.5186	24.2588	23.6495
SiDREB129	17.0536	26.039	25.711	44.3342
SiDREB131	17.7923	27.5941	21.1636	22.1281
SiDREB43	77.7852	95.0489	80.7	89.7111
SiDREB22	59.7022	79.1424	88.9348	79.4612
SiDREB41	134.911	156.664	142.565	164.467
SiDREB108	39.7795	61.9552	54.8084	56.8318
SiDREB160	94.9465	127.963	108.673	194.745

## Sheet: Sheet2
Differential expression analysis of SiDREBs under drought stress
Differentially expressed genes of Yugu1 under drought stress			Differentially expressed genes of AN04 under drought stress
ID	Log2FC	Regulation	ID	Log2FC	Regulation
SiDREB67	-1.22261	Down	SiDREB94	1.08717	Up
SiDREB83	-1.30771	Down	SiDREB55	-1.25945	Down
SiDREB55	-2.32675	Down	SiDREB161	-1.03425	Down
SiDREB95	-1.43235	Down	SiDREB25	-2.60902	Down
SiDREB14	-1.78571	Down	SiDREB136	2.20972	Up
SiDREB82	-1.19622	Down	SiDREB76	1.90272	Up
SiDREB163	-1.24117	Down	SiDREB6	-2.80199	Down
SiDREB142	-2.26109	Down	SiDREB127	2.56985	Up
SiDREB161	-1.47212	Down	SiDREB46	3.2809	Up
SiDREB102	-1.1082	Down	SiDREB11	-1.16604	Down
SiDREB121	-1.40214	Down	SiDREB27	1.02501	Up
SiDREB147	-1.22305	Down	SiDREB47	1.45072	Up
SiDREB81	1.27124	Up	SiDREB48	0.999538	Up
SiDREB18	1.80229	Up	SiDREB37	1.87005	Up
SiDREB99	1.03651	Up	SiDREB109	2.42999	Up
SiDREB46	1.25518	Up	SiDREB154	2.48166	Up
SiDREB112	2.17203	Up	SiDREB132	1.22134	Up
SiDREB49	1.27842	Up	SiDREB116	3.11844	Up
SiDREB144	1.30796	Up
SiDREB17	1.13111	Up
SiDREB137	1.26866	Up
SiDREB37	1.40011	Up
SiDREB109	2.589	Up
SiDREB23	1.49387	Up
SiDREB120	2.19867	Up
SiDREB93	4.45669	Up
SiDREB158	1.47387	Up
SiDREB60	1.10235	Up
SiDREB128	1.05819	Up
SiDREB15	1.47705	Up
SiDREB143	1.3786	Up
SiDREB132	2.51192	Up
SiDREB44	1.05302	Up
