# Supplementary material for: Identification of DREB gene family in foxtail millet (Setaria italica) and analysis of its expression pattern in response to abiotic stress
Source: Front Plant Sci. 2025 Apr 28;16:1552120. doi: 10.3389/fpls.2025.1552120 (PMC12066435; doi:10.3389/fpls.2025.1552120)
Supplement: Supplementary file 10 [file Table6.xlsx]

## Sheet: Sheet1
Expression analysis of SiDREBs under high temperature stress
ID	control_1 h	heat_1 h	control_48 h	heat_48 h	control_96 h	heat_96 h
SiDREB160	161.424	106.132	74.5516	102.058	207.14	60.6131
SiDREB77	58.6098	33.1936	21.955	18.9812	38.716	15.5623
SiDREB26	81.1457	62.2271	68.2331	68.5514	91.7495	69.7963
SiDREB130	31.4157	16.7092	10.7402	11.3298	29.0948	10.0084
SiDREB39	36.4989	28.7282	20.1738	24.6872	30.2108	21.2755
SiDREB22	68.4046	86.479	83.1128	111.826	90.4968	84.0613
SiDREB112	3.07196	3.65309	1.95333	2.03864	8.97373	3.61866
SiDREB43	23.7368	17.5438	19.7117	21.9855	26.2965	20.9544
SiDREB85	6.40111	6.1415	4.8622	8.46816	7.96337	4.59638
SiDREB153	3.79521	7.39511	4.34715	6.10705	7.613	4.44879
SiDREB62	7.68549	2.40652	2.37852	3.28782	4.81767	2.03498
SiDREB145	6.45247	4.11252	4.71887	5.52796	7.32054	4.59906
SiDREB159	12.5293	7.35414	7.99583	8.31966	13.4489	10.8099
SiDREB16	3.27848	3.4475	3.43986	1.34894	4.83883	2.20527
SiDREB162	4.43363	1.79092	2.59724	1.40243	3.81782	1.30862
SiDREB161	2.13415	0.634994	0	1.13674	2.34124	0.296185
SiDREB49	1.19667	0.411665	0	0.349788	1.87156	0.177476
SiDREB109	2.46226	0.600408	1.95083	0.172886	1.72205	0.230172
SiDREB21	9.78442	12.9722	8.10509	8.69182	9.52655	8.09047
SiDREB37	7.21744	2.07339	1.94454	0.958136	2.09177	0.70404
SiDREB127	0.67083	2.32482	0.814161	0.705057	1.88183	0.826913
SiDREB88	1.13176	3.49834	1.56413	0.622464	1.3079	0.406571
SiDREB5	2.0531	3.64935	1.59207	3.21392	3.17476	2.37192
SiDREB158	0	0	0	0	0.852026	0.170883
SiDREB87	0.451354	2.17035	0	0.553221	0.739637	0.140968
SiDREB34	3.50143	1.37198	2.13465	1.59709	1.44982	0.908459
SiDREB100	0.56051	0.39462	0	0	0.40558	0
SiDREB60	9.52543	7.77096	5.59379	7.36084	11.1121	10.7807
SiDREB51	1.20248	0.206803	0	0	0.2662	0
SiDREB120	0.356084	0.43692	0.183152	0.171641	0.863137	0.675062
SiDREB24	1.50899	3.03903	0.84068	1.73548	1.08674	0.97282
SiDREB122	0.545854	1.04228	0	0.171495	0.107931	0
SiDREB56	0.231294	1.04861	0.602661	0	0	0
SiDREB116	0.644915	1.27224	0	0.347592	0	0.0918152
SiDREB17	0.185367	0	0.685538	0.798963	0.806807	0.947733
SiDREB146	0	0	0	0.386569	0	0.155865
SiDREB79	0.672045	2.14645	0.32356	1.37549	0.12599	0.296458
SiDREB96	0.54812	0.801488	0.699794	0.990364	0.880547	1.09607
SiDREB42	0.0707608	0	0.298336	0.515588	0	0.287889
SiDREB67	0	0	0	0	0	0.346533
SiDREB101	0	0	0	0.171207	0.29671	0.667325
SiDREB154	0	0	0	0.182144	0	0.466794
SiDREB20	2.0475	5.84226	3.08002	5.02938	3.75251	4.27605
SiDREB52	0.73088	0.149999	0	0.368662	0.142079	0.710135
SiDREB19	0.259812	0.937687	2.31569	3.05765	1.45422	2.06274
SiDREB48	10.4481	6.11399	2.3101	5.09394	4.69928	5.48004
SiDREB47	29.3972	15.195	5.70782	10.5504	10.2632	11.1248
SiDREB80	23.9561	40.4509	19.8319	22.6208	15.1724	16.0815
SiDREB108	3.73262	2.85512	7.13384	5.77496	4.54479	5.51595
SiDREB75	7.67315	10.1081	6.75776	6.36229	4.98397	6.06051
SiDREB126	0.146792	1.20825	0.612854	1.5608	0	1.19509
SiDREB135	10.802	16.1281	10.6171	16.1044	10.1476	11.9998
SiDREB70	1.30896	6.45975	1.05972	1.85031	0.717518	2.72573
SiDREB3	0.781653	1.34184	1.12402	2.22128	0.419534	2.5846
SiDREB131	6.02326	8.8357	7.68255	11.7031	7.08626	9.33509
SiDREB93	0.875367	3.30149	2.22431	9.15562	1.75442	4.28895
SiDREB128	7.67049	18.4754	7.05356	11.6715	7.12083	10.4653
SiDREB57	2.73254	5.35359	4.0445	4.88273	0.658491	4.12245
SiDREB15	1.084	2.69174	1.79126	2.61731	0.711106	4.54083
SiDREB41	29.8737	34.4777	30.868	46.5348	25.0869	30.5462
SiDREB4	2.74182	5.39729	2.83574	10.0901	3.55414	10.258
SiDREB97	33.882	39.1861	45.276	42.0974	35.5119	44.1767
SiDREB104	62.0418	61.5618	39.9768	52.1284	25.5111	39.1323
SiDREB152	66.0462	37.3813	49.4887	44.3804	30.1566	48.5718
SiDREB64	12.6856	22.1026	18.1921	32.0063	9.389	28.2139
SiDREB94	29.0587	34.7235	17.1522	40.3949	18.2797	37.3586
SiDREB89	42.7025	49.1978	31.6564	58.3738	23.4893	59.3411
SiDREB129	46.2335	62.7457	56.3052	59.2665	25.2215	63.6087

## Sheet: Sheet2
Differential expression analysis of SiDREBs under high temperature stress
Differentially expressed genes under high temperature for 1 h			Differentially expressed genes under high temperature for 48 h			Differentially expressed genes under high temperature for 96 h
id	Log2FC	Regulation	id	Log2FC	Regulation	id	Log2FC	Regulation
SiDREB62	-1.67519	Down	SiDREB16	-1.35053	Down	SiDREB160	-1.77291	Down
SiDREB162	-1.30779	Down	SiDREB109	-3.49619	Down	SiDREB77	-1.31487	Down
SiDREB161	-1.74885	Down	SiDREB37	-1.02113	Down	SiDREB130	-1.53955	Down
SiDREB49	-1.53948	Down	SiDREB88	-1.32929	Down	SiDREB112	-1.31025	Down
SiDREB109	-2.03597	Down	SiDREB5	1.01343	Up	SiDREB62	-1.24332	Down
SiDREB37	-1.7995	Down	SiDREB24	1.04571	Up	SiDREB16	-1.1337	Down
SiDREB127	1.7931	Up	SiDREB79	2.08784	Up	SiDREB162	-1.54471	Down
SiDREB88	1.6281	Up	SiDREB48	1.14083	Up	SiDREB161	-2.9827	Down
SiDREB87	2.26559	Up	SiDREB126	1.34867	Up	SiDREB49	-3.39855	Down
SiDREB34	-1.35168	Down	SiDREB93	2.0413	Up	SiDREB109	-2.90335	Down
SiDREB51	-2.53968	Down	SiDREB4	1.83114	Up	SiDREB37	-1.571	Down
SiDREB24	1.01003	Up	SiDREB94	1.23578	Up	SiDREB127	-1.18633	Down
SiDREB56	2.18068	Up				SiDREB88	-1.68567	Down
SiDREB79	1.67532	Up				SiDREB158	-2.31788	Down
SiDREB20	1.51266	Up				SiDREB87	-2.39145	Down
SiDREB52	-2.28468	Down				SiDREB79	1.23452	Up
SiDREB19	1.85164	Up				SiDREB101	1.16933	Up
SiDREB126	3.04107	Up				SiDREB52	2.3214	Up
SiDREB70	2.30305	Up				SiDREB70	1.92555	Up
SiDREB93	1.91516	Up				SiDREB3	2.62308	Up
SiDREB128	1.26822	Up				SiDREB93	1.28963	Up
SiDREB15	1.31217	Up				SiDREB57	2.64627	Up
						SiDREB15	2.67482	Up
						SiDREB4	1.52917	Up
						SiDREB64	1.58736	Up
						SiDREB94	1.03119	Up
						SiDREB89	1.33703	Up
						SiDREB129	1.33457	Up
