# Supplementary material for: Identification of DREB gene family in foxtail millet (Setaria italica) and analysis of its expression pattern in response to abiotic stress
Source: Front Plant Sci. 2025 Apr 28;16:1552120. doi: 10.3389/fpls.2025.1552120 (PMC12066435; doi:10.3389/fpls.2025.1552120)
Supplement: Supplementary file 11 [file Table7.xlsx]

## Sheet: Sheet1
Analysis of SiDREB expression levels under shade stress
ID	Tangzagu 56229	Tangzagu 51950	Tangzagu 12950	Tangzagu 1121	Tangzagu 57295
SiDREB1	0.6471	0.380328	0.336128	0.673072	0.765577
SiDREB2	0.441367	0.282798	0.268212	0.385813	0.365235
SiDREB3	1.94125	1.81198	1.36805	1.45688	1.19343
SiDREB4	7.98588	5.4647	6.10553	6.34465	6.36265
SiDREB5	4.66859	3.69052	3.77113	5.14015	4.11824
SiDREB6	0.101465	0.031267	0.0788857	0.0416933	0.0446283
SiDREB7	0.348942	0	0.0996043	0.0363323	0.045772
SiDREB8	0	0	0	0.115007	0
SiDREB15	6.23798	11.747	10.4787	7.54386	3.7477
SiDREB16	1.69709	14.6154	4.90846	3.99689	3.37224
SiDREB17	1.70173	1.25397	1.22353	0.586334	0.731343
SiDREB19	0	0	1.03083	0	0
SiDREB20	0	0.674457	0.234851	0	0
SiDREB21	9.87927	10.4083	10.1814	9.82148	9.30522
SiDREB22	194.581	160.185	161.677	190.856	187.819
SiDREB23	0	0.123586	0	0	0
SiDREB25	0	0	0	0.062549	0
SiDREB26	47.2275	62.3994	58.3502	59.3836	60.0721
SiDREB27	0.0391633	0.0852277	0.622132	0.154546	0
SiDREB34	1.25482	5.32851	2.61097	2.88873	5.58071
SiDREB35	0	0.0413133	0	0	0
SiDREB37	0.107428	0.7168	0.189959	0.287177	0.351757
SiDREB38	0.147601	0.174049	0.0852533	0.272376	0.54117
SiDREB39	7.93293	15.5001	10.2421	10.6544	8.93393
SiDREB40	4.34028	2.59728	3.35249	3.31876	3.87884
SiDREB41	182.216	204.095	188.537	226.934	208.959
SiDREB42	0.222877	0.293562	0.294134	0.194861	0.227486
SiDREB43	75.6913	116.519	93.2009	78.1746	88.3369
SiDREB44	0	0	0.0404193	0	0
SiDREB45	0.328846	0.72454	0.605566	0.780527	0.517177
SiDREB46	0	0.24756	0.176725	0	0
SiDREB47	0.417698	1.13965	1.05978	0.774798	0.355311
SiDREB48	0.104785	0.237417	0.281689	0.23863	0
SiDREB49	0.0841593	0.19078	0.0803687	0.167317	0.0735553
SiDREB52	0.776684	0.573964	1.11036	0.851259	0.33668
SiDREB53	2.66434	3.10585	2.78373	2.75093	3.15038
SiDREB56	0.177981	0.0641293	0.191094	0.311183	0.0427273
SiDREB57	1.28551	5.97039	3.92056	4.33172	1.95461
SiDREB58	0.031935	0	0	0	0
SiDREB60	3.8153	3.43852	6.43795	5.65309	4.70263
SiDREB62	0.766244	1.60436	0.948849	0.551296	0.543743
SiDREB64	9.93256	17.2415	16.2079	16.359	11.792
SiDREB67	0.395786	0.842696	0.224516	0.373869	0.331469
SiDREB70	0	0.595867	0.163246	0	0
SiDREB75	18.2016	20.6161	20.6893	22.4489	18.2732
SiDREB77	1.68446	4.27444	4.7513	3.84817	4.07105
SiDREB80	23.9877	20.3643	15.6653	15.8603	17.9417
SiDREB81	0	0	0.0308513	0	0
SiDREB85	3.41996	2.33607	1.61426	2.61971	3.65214
SiDREB86	0.108849	0.170228	0.237722	0.236036	0.193991
SiDREB87	1.60996	3.04356	4.313	2.24275	2.87033
SiDREB88	16.6821	14.7267	13.8926	15.7626	16.51
SiDREB89	68.1382	108.938	84.2831	88.9843	70.737
SiDREB93	0.0513897	0.0391747	0.105982	0	0.0335597
SiDREB94	6.27465	13.5391	11.2088	8.93348	34.5102
SiDREB96	1.10134	1.25556	0.968176	1.05299	1.01233
SiDREB97	12.7598	37.1407	39.7561	40.6159	20.3092
SiDREB98	0.169606	0.181172	0.470669	0.212578	0.186731
SiDREB99	0.20641	0.323126	0.228899	0.144962	0.21502
SiDREB103	0	0.246769	0	0	0
SiDREB104	4.55638	15.6081	15.2253	24.9987	5.83037
SiDREB105	1.02356	11.3443	14.0146	10.3894	1.19142
SiDREB108	33.2884	39.794	39.1998	43.652	30.8406
SiDREB109	3.89851	2.68573	3.69258	3.39224	3.63805
SiDREB112	0	0.505558	0	0	0
SiDREB116	0.181011	0.291134	0.457871	0.436725	0.257946
SiDREB117	0	0.0466483	0.04458	0	0
SiDREB120	0.0976993	0.182171	0.107279	0.134767	0
SiDREB121	0	0	0.06052	0	0
SiDREB123	0	0	0.031464	0.0549693	0
SiDREB124	1.88217	1.17961	1.76377	2.30455	1.97806
SiDREB126	8.03159	3.32659	7.08543	8.581	8.05563
SiDREB128	0	0.829538	0.248699	0	0
SiDREB129	11.4726	36.2719	28.0629	22.7884	8.84739
SiDREB130	5.10434	5.86067	6.13915	4.52215	4.10135
SiDREB131	5.87902	6.06819	6.67962	6.37206	6.26205
SiDREB132	0	0	0.127944	0	0
SiDREB133	4.48555	0.56109	0.602204	3.75901	7.86361
SiDREB134	0.0382137	0	0.0809187	0	0.039488
SiDREB135	17.3438	15.8986	14.8313	18.0737	19.3046
SiDREB136	0	0	0.0820233	0	0
SiDREB137	0.0713553	0.177129	0.164467	0.10334	0.124038
SiDREB141	0	0.217841	0.206196	0.203048	0.088692
SiDREB143	1.47392	1.12252	3.98276	2.33449	2.01697
SiDREB144	2.07199	0.519051	1.15964	1.2003	1.12658
SiDREB145	5.18815	5.49174	6.80209	6.08774	5.9914
SiDREB146	15.0173	15.3551	16.0324	16.2762	15.47
SiDREB147	0.0369087	0	0	0	0
SiDREB150	1.07501	1.29723	0.972542	0.233311	0.419718
SiDREB152	2.27518	28.5463	13.0153	10.2185	1.88804
SiDREB153	0.1039	0.343718	0.977697	0.05024	0.154871
SiDREB155	0	0.0367087	0.140174	0	0
SiDREB158	0.338422	0.833091	0.378685	0.112666	0.0994513
SiDREB159	1.28524	2.27313	1.38372	0.644052	0.57941
SiDREB160	23.9672	50.5068	46.1725	26.98	17.0308
SiDREB162	0.426682	0.254395	0.276537	0.136524	0.231478
SiDREB163	0.555792	1.12601	0.885224	0.82698	0.707245

## Sheet: Sheet2
Differential expression analysis of SiDREBs under shade stress
Tangzagu 56229 vs Tangzagu 12950 Fold Change			Tangzagu 56229 vs Tangzagu 1121 Fold Change			Tangzagu 56229 vs Tangzagu 57295 Fold Change			Tangzagu 51950 vs Tangzagu 12950 Fold Change			Tangzagu 51950 vs Tangzagu 1121 Fold Change			Tangzagu 51950 vs Tangzagu 57295 Fold Change
id	Log2FC	Regulation	id	Log2FC	Regulation	id	Log2FC	Regulation	id	Log2FC	Regulation	id	Log2FC	Regulation	id	Log2FC	Regulation
SiDREB7	1.80871	Up	SiDREB6	1.28309	Up	SiDREB6	1.18495	Up	SiDREB6	-1.33512	Down	SiDREB16	1.87054	Up	SiDREB1	-1.0093	Down
SiDREB16	-1.53221	Down	SiDREB7	3.26366	Up	SiDREB7	2.93045	Up	SiDREB16	1.57414	Up	SiDREB17	1.09671	Up	SiDREB15	1.64822	Up
SiDREB27	-3.98964	Down	SiDREB16	-1.23581	Down	SiDREB17	1.21838	Up	SiDREB20	1.52198	Up	SiDREB37	1.31963	Up	SiDREB16	2.11571	Up
SiDREB34	-1.0571	Down	SiDREB17	1.53721	Up	SiDREB34	-2.15296	Down	SiDREB27	-2.86783	Down	SiDREB56	-2.27871	Down	SiDREB37	1.02699	Up
SiDREB47	-1.34323	Down	SiDREB27	-1.98046	Down	SiDREB37	-1.71121	Down	SiDREB34	1.02914	Up	SiDREB62	1.5411	Up	SiDREB38	-1.63659	Down
SiDREB48	-1.42667	Down	SiDREB34	-1.20295	Down	SiDREB38	-1.87438	Down	SiDREB37	1.91588	Up	SiDREB67	1.17248	Up	SiDREB47	1.68144	Up
SiDREB57	-1.60872	Down	SiDREB37	-1.41857	Down	SiDREB52	1.20595	Up	SiDREB38	1.02967	Up	SiDREB99	1.15643	Up	SiDREB49	1.37501	Up
SiDREB77	-1.49603	Down	SiDREB45	-1.24703	Down	SiDREB56	2.05849	Up	SiDREB49	1.2472	Up	SiDREB126	-1.3671	Down	SiDREB57	1.61094	Up
SiDREB85	1.08311	Up	SiDREB48	-1.18735	Down	SiDREB77	-1.27311	Down	SiDREB56	-1.57522	Down	SiDREB133	-2.74405	Down	SiDREB62	1.561	Up
SiDREB86	-1.12694	Down	SiDREB57	-1.7526	Down	SiDREB94	-2.45942	Down	SiDREB67	1.90819	Up	SiDREB143	-1.05636	Down	SiDREB67	1.34614	Up
SiDREB87	-1.42166	Down	SiDREB77	-1.19189	Down	SiDREB150	1.35686	Up	SiDREB70	1.86794	Up	SiDREB144	-1.20945	Down	SiDREB94	-1.3499	Down
SiDREB93	-1.04427	Down	SiDREB86	-1.11667	Down	SiDREB158	1.76676	Up	SiDREB93	-1.43583	Down	SiDREB150	2.47511	Up	SiDREB104	1.42063	Up
SiDREB97	-1.63957	Down	SiDREB97	-1.67044	Down	SiDREB159	1.14938	Up	SiDREB98	-1.37735	Down	SiDREB152	1.48213	Up	SiDREB105	3.25122	Up
SiDREB98	-1.47252	Down	SiDREB104	-2.4559	Down				SiDREB126	-1.09081	Down	SiDREB153	2.77432	Up	SiDREB126	-1.27595	Down
SiDREB104	-1.74051	Down	SiDREB105	-3.34344	Down				SiDREB128	1.73791	Up	SiDREB158	2.88642	Up	SiDREB129	2.03553	Up
SiDREB105	-3.77526	Down	SiDREB116	-1.27065	Down				SiDREB143	-1.82702	Down	SiDREB159	1.81943	Up	SiDREB133	-3.80889	Down
SiDREB116	-1.33886	Down	SiDREB150	2.20403	Up				SiDREB144	-1.15972	Down				SiDREB141	1.2964	Up
SiDREB129	-1.29047	Down	SiDREB152	-2.16713	Down				SiDREB152	1.13309	Up				SiDREB144	-1.118	Down
SiDREB133	2.89696	Up	SiDREB153	1.04829	Up				SiDREB153	-1.50816	Down				SiDREB150	1.62794	Up
SiDREB134	-1.08238	Down	SiDREB158	1.58677	Up				SiDREB155	-1.93303	Down				SiDREB152	3.91834	Up
SiDREB137	-1.2047	Down	SiDREB162	1.64401	Up				SiDREB158	1.13748	Up				SiDREB153	1.15016	Up
SiDREB143	-1.43411	Down													SiDREB158	3.06641	Up
SiDREB152	-2.51616	Down													SiDREB159	1.97202	Up
SiDREB153	-3.23419	Down													SiDREB160	1.56833	Up
